# Supplementary material for: Results of an Exploratory Crossover Pharmacokinetic Study Evaluating a Natural Hemp Extract-Based Cosmetic Product: Comparison of Topical and Oral Routes of Administration
Source: Pharmaceuticals (Basel). 2026 Jan 29;19(2):231. doi: 10.3390/ph19020231 (PMC12943358; doi:10.3390/ph19020231)
Supplement: Supplementary file 1 [file pharmaceuticals-19-00231-s001.zip]

Archive with 1 entries (1 files):
- pharmaceuticals-4051377-supplementary.pdf
